# Supplementary material for: Implicit Memory and Anesthesia: A Systematic Review and Meta-Analysis
Source: Life (Basel). 2021 Aug 19;11(8):850. doi: 10.3390/life11080850 (PMC8400596; doi:10.3390/life11080850)
Supplement: Supplementary file 1 [file life-11-00850-s001.zip]

Archive with 1 entries (1 files):
- life-1330508-supplementary.pdf
